# Supplementary material for: New Chalcone Derivatives Containing 2,4-Dichlorobenzenesulfonamide Moiety with Anticancer and Antioxidant Properties
Source: Int J Mol Sci. 2023 Dec 24;25(1):274. doi: 10.3390/ijms25010274 (PMC10778824; doi:10.3390/ijms25010274)
Supplement: Supplementary file 1 [file ijms-25-00274-s001.zip]

Archive with 1 entries (1 files):
- ijms-2763236-supplementary.pdf
